# Supplementary material for: Large-Scale Forensic Surveillance of Seized E-Liquids Reveals an Emerging Etomidate-Analog-Centered Vaping Trend in Eastern Taiwan
Source: Toxics. 2026 Jul 10;14(7):604. doi: 10.3390/toxics14070604 (PMC13419080; doi:10.3390/toxics14070604)
Supplement: Supplementary file 1 [file toxics-14-00604-s001.zip]

Archive with 1 entries (1 files):
- toxics-4418633-supplementary.pdf
